# Supplementary material for: Heterogeneity in the gene regulatory landscape of leiomyosarcoma
Source: NAR Cancer. 2023 Jul 24;5(3):zcad037. doi: 10.1093/narcan/zcad037 (PMC10365024; doi:10.1093/narcan/zcad037)
Supplement: zcad037_Supplemental_Files [file zcad037_supplemental_files.zip]

Archive with 2 entries (2 files):
- Supplementary_Figures_and_Tables_revised_15_05.pdf
- Supplementary_Files_06_07.pdf
